# Supplementary material for: Integrating the Built and Social Environment into Health Assessments for Maternal and Child Health: Creating a Planning-Friendly Index
Source: Int J Environ Res Public Health. 2020 Dec 10;17(24):9224. doi: 10.3390/ijerph17249224 (PMC7763863; doi:10.3390/ijerph17249224)
Supplement: Supplementary file 1 [file ijerph-17-09224-s001.zip]

Archive with 4 entries (4 files):
- supplementary 1.docx
- supplementary 2.docx
- supplementary 3.docx
- supplementary 4.docx
